# Supplementary material for: Empirical lessons regarding contraception in a protracted refugee setting: A descriptive study from Maela camp on the Thai-Myanmar border 1996 – 2015
Source: PLoS One. 2017 Feb 23;12(2):e0172007. doi: 10.1371/journal.pone.0172007 (PMC5322876; doi:10.1371/journal.pone.0172007)
Supplement: S1 Table — Estimations are described in detail in the Analysis section. (XLSX) [file pone.0172007.s001.xlsx]

## Sheet: Sheet1
year	UNHCR	TBBC	smooth_TBBC	smooth_UNHCR
1997
1998		6585.19	6208.23
1999		6833.58	7114.84
2000		7705.58	7901.39
2001		8419.18	8562.83
2002	6657.73	8718.09	9076.45	6431.69
2003	6801.57	9474.65	9501.23	6931.32
2004	6934.81	10100	9756.84	7313.69
2005		9479.65	9545.2	7577.39
2006		10033.8	9206.56	7717
2007	8156.44	8453.62	8847.18	7657.19
2008	7059.53	7673.8	8548.51	7271.48
2009	6479.8	8297.86	8640.71	6593.45
2010	6295.63	9445.49	8842.93	6124.7
2011	5743.12	9657.55	9004.44	5801.52
2012	5473.73	9473.82	8975.61	5312.56
2013	5229.07	9117.18	8873.86	5452.84
2014	5109.55	8529.73	8637.19	6119.5
2015	7958.76	8014.35	8296.08	7325.45
